# Supplementary material for: Circadian Disruption and Breast Cancer Risk: Evidence from a Case-Control Study in China
Source: Cancers (Basel). 2023 Jan 8;15(2):419. doi: 10.3390/cancers15020419 (PMC9857230; doi:10.3390/cancers15020419)
Supplement: Supplementary file 1 [file cancers-15-00419-s001.zip]

Archive with 1 entries (1 files):
- cancers-2087357-supplementary.xlsx
