# Supplementary material for: Circadian Disruption and Breast Cancer Risk: Evidence from a Case-Control Study in China
Source: Cancers (Basel). 2023 Jan 8;15(2):419. doi: 10.3390/cancers15020419 (PMC9857230; doi:10.3390/cancers15020419)
Supplement: Supplementary file 1 [file cancers-15-00419-s001.zip › cancers-2087357-supplementary.xlsx]

## Sheet: Table S1
Table S1: Basic information of selected circadian genes’ 27 candidate SNPs
No.	Gene	Protein Function	Candidate SNP	Chromosome Position	Minor allele	MAF	P for HWE
1	CLOCK	The protein, encoded by this gene, encodes a transcription factor of the basic helix-loop-helix family and contains DNA binding histone acetyltransferase activity.	rs7698022	chr4:55541180	G	0.08	0.244
2			rs11133391	chr4:55501788	T	0.34	0.821
3			rs11133389	chr4:55486718	C	0.35	1
4			rs13102385	chr4:55479088	T	0.27	0.903
5			rs11932595	chr4:55457430	G	0.08	0.152
6			rs1801260	chr4:55435202	C	0.08	0.247
7			rs3749474	chr4:55434518	C	0.43	<0.001 b
8			rs1048004	chr4:55434042	T	0.08	0.252
9			rs3805151	chr4:55470874	T	0.35	0.911
10	CRY1	The protein is a key component of the circadian regulatory feedback loop.	rs10778527	chr12:107078516	C	0.26	0.011
11			rs11113179	chr12:107059007	T	0.14	0.008
12	CRY2	The protein is a key component of the circadian regulatory feedback loop.	rs10838527	chr11:45881643	G	<0.01 a	-
13			rs11038689	chr11:45852713	G	0.1	1
14			rs11605924	chr11:45851540	C	0.26	1
15			rs2292912	chr11:45856137	C	0.36	0.016
16			rs7123390	chr11:45869867	A	0.1	1
17			rs1401417	chr11:45858559	C	0.1	1
18	NPAS2	The protein is a member of the basic helix-loop-helix-PAS family of transcription factors	rs3739008	chr2:100996106	T	0.19	0.463
19			rs2305160	chr2:100974842	T	0.22	<0.001 b
20	PER1	This gene is expressed in a circadian pattern in the suprachiasmatic nucleus.	rs2253820	chr17:8144851	G	0.3	0.812
21			rs2289591	chr17:8144692	T	0.04	0.051
22			rs3027188	chr17:8145667	G	0.3	0.81
23	PER2	This gene is expressed in a circadian pattern in the suprachiasmatic nucleus.	rs10462023	chr2:238275940	A	0.24	0.043
24			rs2304669	chr2:238257022	G	0.09	0.41
25			rs2304674	chr2:238273263	C	0.29	0.142
26	TIMELESS	The encoded protein plays a role in the circadian rhythm autoregulatory loop	rs7302060	chr12:56435308	T	0.31	0.663
27			rs2291738	chr12:56421497	G	0.27	0.279
MAF: Minor Allele Frequency; HWE: Hardy–Weinberg Equilibrium.
a One of 27 SNPs was excluded due to MAF < 0.01
b Two of the remaining 26 SNPs were excluded due to P for HWE < 0.001

## Sheet: Table S2
Table S2: Univariate logistic regression to explore the relationship between SNPs and breast cancer
Gene	Genotype	Total	Control	Case	OR	95% CI
		(N=928)	(N = 464)	(N = 464)
CLOCK rs7698022	TT	760 (84.9)	383 (86.7)	377 (83.2)	Reference
	TG	133 (14.9)	59 (13.3)	74 (16.3)	1.27	0.88-1.85
	GG	2 (0.2)	0 (0.0)	2 (0.4)	-	-
	TG + GG a	135 (15.1)	59 (13.3)	76 (16.8)	1.31	0.91-1.90
	GG b	2 (0.2)	0 (0.0)	2 (0.4)	-	-
CLOCK rs11133391	CC	362 (43.8)	186 (45.6)	176 (42.0)	Reference
	CT	372 (45.0)	181 (44.4)	191 (45.6)	1.12	0.83-1.49
	TT	93 (11.2)	41 (10.0)	52 (12.4)	1.34	0.85-2.13
	CT + TT a	465 (56.2)	222 (54.4)	243 (58.0)	1.16	0.88-1.52
	TT b	93 (11.2)	41 (10.0)	52 (12.4)	1.27	0.82-1.97
CLOCK rs11133389	TT	374 (42.2)	194 (44.7)	180 (39.8)	Reference
	TC	403 (45.5)	192 (44.2)	211 (46.7)	1.18	0.89-1.57
	CC	109 (12.3)	48 (11.1)	61 (13.5)	1.37	0.89-2.11
	TC+CC a	512 (57.8)	240 (55.3)	272 (60.2)	1.22	0.94-1.60
	CC b	109 (12.3)	48 (11.1)	61 (13.5)	1.25	0.84-1.88
CLOCK rs13102385	CC	463 (52.4)	233 (53.6)	230 (51.2)	Reference
	CT	356 (40.3)	172 (39.5)	184 (41.0)	1.08	0.82-1.43
	TT	65 (7.4)	30 (6.9)	35 (7.8)	1.18	0.70-2.00
	CT + TT a	421 (47.6)	202 (46.4)	219 (48.8)	1.1	0.84-1.43
	TT b	65 (7.4)	30 (6.9)	35 (7.8)	1.14	0.69-1.90
CLOCK rs11932595	AA	757 (84.5)	380 (85.8)	377 (83.2)	Reference
	AG	135 (15.1)	63 (14.2)	72 (15.9)	1.15	0.8-1.67
	GG	4 (0.4)	0 (0.0)	4 (0.9)	-	-
	AG + GG a	139 (15.5)	63 (14.2)	76 (16.8)	1.22	0.85-1.75
	GG b	4 (0.4)	0 (0.0)	4 (0.9)	-	-
CLOCK rs1801260	TT	759 (84.8)	383 (86.5)	376 (83.2)	Reference
	TC	133 (14.9)	60 (13.5)	73 (16.2)	1.24	0.86-1.80
	CC	3 (0.3)	0 (0.0)	3 (0.7)	-	-
	TC + CC a	136 (15.2)	60 (13.5)	76 (16.8)	1.29	0.89-1.87
	CC b	3 (0.3)	0 (0.0)	3 (0.7)	-	-
CLOCK rs1048004	GG	756 (84.6)	380 (86.2)	376 (83.0)	Reference
	GT	135 (15.1)	61 (13.8)	74 (16.3)	1.23	0.85-1.77
	TT	3 (0.3)	0 (0.0)	3 (0.7)	-	-
	GT + TT a	138 (15.4)	61 (13.8)	77 (17.0)	1.28	0.89-1.84
	TT b	3 (0.3)	0 (0.0)	3 (0.7)	-	-
CLOCK rs3805151	CC	347 (41.7)	177 (44.1)	170 (39.4)	Reference
	CT	383 (46.0)	180 (44.9)	203 (47.1)	1.17	0.88-1.57
	TT	102 (12.3)	44 (11.0)	58 (13.5)	1.37	0.88-2.15
	CT + TT a	485 (58.3)	224 (55.9)	261 (60.6)	1.21	0.92-1.60
	TT b	102 (12.3)	44 (11.0)	58 (13.5)	1.26	0.83-1.92
CRY1 rs10778527	TT	463 (54.2)	210 (51.3)	253 (56.9)	Reference
	TC	342 (40.0)	180 (44.0)	162 (36.4)	0.75	0.56-0.99
	CC	49 (5.7)	19 (4.6)	30 (6.7)	1.31	0.72-2.43
	TC + CC a	391 (45.8)	199 (48.7)	192 (43.1)	0.8	0.61-1.05
	CC b	49 (5.7)	19 (4.6)	30 (6.7)	1.48	0.83-2.72
CRY1 rs11113179	CC	647 (73.9)	308 (72.3)	339 (75.3)	Reference
	CT	219 (25.0)	116 (27.2)	103 (22.9)	0.81	0.59-1.10
	TT	10 (1.1)	2 (0.5)	8 (1.8)	3.63	0.90-24.2
	CT + TT a	229 (26.1)	118 (27.7)	111 (24.7)	0.85	0.63-1.16
	TT b	10 (1.1)	2 (0.5)	8 (1.8)	3.84	0.95-25.52
CRY2 rs11038689	AA	726 (81.1)	364 (82.4)	362 (79.9)	Reference
	AG	157 (17.5)	75 (17.0)	82 (18.1)	1.1	0.78-1.55
	GG	12 (1.3)	3 (0.7)	9 (2.0)	3.02	0.89-13.68
	AG + GG a	169 (18.9)	78 (17.6)	91 (20.1)	1.17	0.84-1.64
	GG b	12 (1.3)	3 (0.7)	9 (2.0)	2.97	0.88-13.44
CRY2 rs11605924	AA	488 (54.6)	242 (54.9)	246 (54.3)	Reference
	AC	343 (38.4)	170 (38.5)	173 (38.2)	1	0.76-1.32
	CC	63 (7.0)	29 (6.6)	34 (7.5)	1.15	0.68-1.96
	AC + CC a	406 (45.4)	199 (45.1)	207 (45.7)	1.02	0.79-1.33
	CC b	63 (7.0)	29 (6.6)	34 (7.5)	1.15	0.69-1.94
CRY2 rs2292912	GG	351 (39.3)	175 (39.7)	176 (39.0)	Reference
	GC	432 (48.4)	224 (50.8)	208 (46.1)	0.92	0.70-1.22
	CC	109 (12.2)	42 (9.5)	67 (14.9)	1.59	1.03-2.47
	GC + CC a	541 (60.7)	266 (60.3)	275 (61.0)	1.03	0.79-1.34
	CC b	109 (12.2)	42 (9.5)	67 (14.9)	1.66	1.10-2.51
CRY2 rs7123390	GG	722 (80.9)	362 (82.1)	360 (79.6)	Reference
	GA	158 (17.7)	75 (17.0)	83 (18.4)	1.11	0.79-1.57
	AA	13 (1.5)	4 (0.9)	9 (2.0)	2.26	0.73-8.41
	GA + AA a	171 (19.1)	79 (17.9)	92 (20.4)	1.17	0.84-1.64
	AA b	13 (1.5)	4 (0.9)	9 (2.0)	2.22	0.72-8.24
CRY2 rs1401417	GG	724 (80.9)	363 (82.1)	361 (79.7)	Reference
	GC	159 (17.8)	76 (17.2)	83 (18.3)	1.1	0.78-1.55
	CC	12 (1.3)	3 (0.7)	9 (2.0)	3.02	0.89-13.68
	GC + CC a	171 (19.1)	79 (17.9)	92 (20.3)	1.17	0.84-1.64
	CC b	12 (1.3)	3 (0.7)	9 (2.0)	2.97	0.88-13.44
NPAS2 rs3739008	CC	579 (66.0)	272 (63.4)	307 (68.5)	Reference
	CT	256 (29.2)	136 (31.7)	120 (26.8)	0.78	0.58-1.05
	TT	42 (4.8)	21 (4.9)	21 (4.7)	0.89	0.47-1.66
	CT + TT a	298 (34.0)	157 (36.6)	141 (31.5)	0.8	0.60-1.05
	TT b	42 (4.8)	21 (4.9)	21 (4.7)	0.96	0.51-1.78
PER1 rs2253820	AA	439 (49.6)	229 (52.3)	210 (47.0)	Reference
	AG	355 (40.1)	174 (39.7)	181 (40.5)	1.13	0.86-1.5
	GG	91 (10.3)	35 (8.0)	56 (12.5)	1.74	1.10-2.79
	AG + GG a	446 (50.4)	209 (47.7)	237 (53.0)	1.24	0.95-1.61
	GG b	91 (10.3)	35 (8.0)	56 (12.5)	1.65	1.06-2.59
PER1 rs2289591	GG	806 (92.4)	406 (94.4)	400 (90.5)	Reference
	GT	63 (7.2)	22 (5.1)	41 (9.3)	1.89	1.12-3.28
	TT	3 (0.3)	2 (0.5)	1 (0.2)	0.51	0.02-5.32
	GT + TT a	66 (7.6)	24 (5.6)	42 (9.5)	1.78	1.06-3.03
	TT b	3 (0.3)	2 (0.5)	1 (0.2)	0.49	0.02-5.08
PER1 rs3027188	CC	448 (50.3)	232 (53.0)	216 (47.8)	Reference
	CG	352 (39.6)	172 (39.3)	180 (39.8)	1.12	0.85-1.49
	GG	90 (10.1)	34 (7.8)	56 (12.4)	1.77	1.12-2.84
	CG + GG a	442 (49.7)	206 (47.0)	236 (52.2)	1.23	0.95-1.6
	GG b	90 (10.1)	34 (7.8)	56 (12.4)	1.68	1.08-2.65
PER2 rs10462023	GG	494 (55.9)	234 (53.7)	260 (58.0)	Reference
	GA	349 (39.5)	182 (41.7)	167 (37.3)	0.83	0.63-1.09
	AA	41 (4.6)	20 (4.6)	21 (4.7)	0.95	0.50-1.80
	GA + AA a	390 (44.1)	202 (46.3)	188 (42.0)	0.84	0.64-1.09
	AA b	41 (4.6)	20 (4.6)	21 (4.7)	1.02	0.54-1.93
PER2 rs2304669	AA	733 (81.9)	359 (81.0)	374 (82.7)	Reference
	AG	159 (17.8)	82 (18.5)	77 (17.0)	0.9	0.64-1.27
	GG	3 (0.3)	2 (0.5)	1 (0.2)	0.48	0.02-5.03
	AG + GG a	162 (18.1)	84 (19.0)	78 (17.3)	0.89	0.63-1.25
	GG b	3 (0.3)	2 (0.5)	1 (0.2)	0.49	0.02-5.12
PER2 rs2304674	TT	413 (48.2)	188 (45.1)	225 (51.1)	Reference
	TC	385 (44.9)	194 (46.5)	191 (43.4)	0.82	0.62-1.09
	CC	59 (6.9)	35 (8.4)	24 (5.5)	0.57	0.33-0.99
	TC + CC a	444 (51.8)	229 (54.9)	215 (48.9)	0.78	0.60-1.03
	CC b	59 (6.9)	35 (8.4)	24 (5.5)	0.63	0.36-1.07
TIMELESS rs7302060	CC	420 (47.0)	204 (46.4)	216 (47.7)	Reference
	CT	386 (43.2)	188 (42.7)	198 (43.7)	0.99	0.75-1.31
	TT	87 (9.7)	48 (10.9)	39 (8.6)	0.77	0.48-1.22
	CT + TT a	473 (53.0)	236 (53.6)	237 (52.3)	0.95	0.73-1.23
	TT b	87 (9.7)	48 (10.9)	39 (8.6)	0.77	0.49-1.20
TIMELESS rs2291738	AA	462 (52.2)	223 (51.4)	239 (53.0)	Reference
	AG	361 (40.8)	183 (42.2)	178 (39.5)	0.91	0.69-1.20
	GG	62 (7.0)	28 (6.5)	34 (7.5)	1.13	0.67-1.94
	AG + GG a	423 (47.8)	211 (48.6)	212 (47.0)	0.94	0.72-1.22
	GG b	62 (7.0)	28 (6.5)	34 (7.5)	1.18	0.70-2.00
a A dominant genetic model.
b A recessive genetic model.
